# Supplementary material for: Investigation of Intestinal Microbes of Five Zokor Species Based on 16S rRNA Sequences
Source: Microorganisms. 2024 Dec 26;13(1):27. doi: 10.3390/microorganisms13010027 (PMC11767591; doi:10.3390/microorganisms13010027)
Supplement: Supplementary file 1 [file microorganisms-13-00027-s001.zip › microorganisms-3344439-supplementary/Table S1.xlsx]

## Sheet: Sheet1
Table S1 Information of sampling area of zokors
Locality	Species	Sample size	Longitude /°E	Latitude /°N	Altitude /m	dominant plants	species_code	genus (code)	biogeography (code)	gender (male:female)
Shenlin forest in Longde county	Eospalax cansus	45	105.929	35.579	1824	Artemisia gmelinii	EC	Eospalax (E)	Ningxia (NX)	23:22
Xiaoshigou village in Pengyang county			106.846	36.0273	1721	Malus pumila , Artemisia argyi
Hongzhuang forest in Yuanzhou			106.114	35.8121	2202	Larix gmelinii, Amygdalus davidiana, Hippophae rhamnoides, Urtica fissa
Shanhe village in Longde county	Eospalax smithi	11	106.166	35.4978	2242	Larix gmelinii, Picea asperata, Artemisia argyi	ES	Eospalax (E)	Ningxia (NX)	4:7
Xingzi forest in Zhenba county	Eospalax rothschildi	20	108.021	32.5008	1624	Artemisia argyi, Plantago depressa, and Fragaria nilgerrensis	ER	Eospalax (E)	Shaanxi (SX)	9:11
the typical grassland of Xilingol (Zhengxiangbai Banner)	Myospalax aspalax	15	114.87~114.89	42.52~42.54	—	—	MA	Myospalax (My)	Inner Mongolia (IM)	8:7
the Hulunbeier meadow grassland (Chenbalhu Banner)	Myospalax psilurus	18	119.91~119.93	49.90~49.91	—	—	MP	Myospalax (My)	Inner Mongolia (IM)	8:10
